# Supplementary material for: Comparative Colorimetric Sensor Based on Bi-Phase γ-/α-Fe2O3 and γ-/α-Fe2O3/ZnO Nanoparticles for Lactate Detection
Source: Biosensors (Basel). 2022 Nov 16;12(11):1025. doi: 10.3390/bios12111025 (PMC9688618; doi:10.3390/bios12111025)
Supplement: Supplementary file 1 [file biosensors-12-01025-s001.zip]

Archive with 1 entries (1 files):
- biosensors-1994326-supplementary.pdf
